# Supplementary material for: The Quality of AI-Generated CABG Counseling: A Blinded Comparison of Two Language Models
Source: J Clin Med. 2026 May 19;15(10):3896. doi: 10.3390/jcm15103896 (PMC13207662; doi:10.3390/jcm15103896)
Supplement: Supplementary file 1 [file jcm-15-03896-s001.zip]

Archive with 1 entries (1 files):
- jcm-4281434-supplementary.pdf
